# Supplementary material for: MP2-F12 Basis Set Convergence near the Complete Basis Set Limit: Are h Functions Sufficient?
Source: J Phys Chem A. 2022 Jun 10;126(24):3964–71. doi: 10.1021/acs.jpca.2c02494 (PMC9234959; doi:10.1021/acs.jpca.2c02494)
Supplement: Supplementary file 1 — jp2c02494_si_001.xlsx [file jp2c02494_si_001.xlsx]

## Sheet: Title page
Supporting Information for
MP2-F12 Basis Set Convergence Near the Complete Basis Set Limit: Are h Functions Sufficient?
Nisha Mehta and Jan M. L. Martin
Department of Molecular Chemistry and Materials Science, Weizmann Institute of Science, 7610001 Reḥovot, Israel
Email: gershom@weizmann.ac.il
Table of Contents:
"main data sheet" holds all the W4-08 total energies and the atomization energies derived from it
"Table 2" is constructed by links to the master data sheet
"MP2 AVnZ" contains total energies for these same species using conventional MP2 with conventional aug-cc-pVnZ basis sets
"illustr. of basis set converg." may give a graphic illustration of how much faster MP2-F12 converges compared to orbital-only MP2

## Sheet: main data sheet
																	beta	MP2	MP2	MP2	MP2	MP2	MP2-F12	MP2-F12		MP2-F12	MP2-F12	MP2-F12	3.44982	5.0316	5.63728	5.27036	MP-F12												this is just MP2 without F12 correction terms
																													0.327841	0.307458	0.246189	0.281308									ACV6Z with reference-RI		ACV6Z-noHI	ACV6Z-noGHI
	h																									/work/comartin/W4-17/Nisha-basis-set-convergence/MP2-F12-VQZ-F12
	be																h.log	-0.499334	-0.499821	-0.499948	-0.499995	-0.499999	-0.49981	-0.499946	-0.499946	-0.499995	-0.499995	-0.499999					-0.499995	-0.499995	-0.499999	-0.499995	-0.499999	-0.499999	-0.499999	-0.499999	-0.499999	-0.499999	-0.499999	-0.499999	-0.499999	-0.499999	-0.499999	-0.499999	-0.499999
	c																b.log	-24.5676	-24.5766	-24.5802	-24.5815	-24.582	-24.5813	-24.5825	-24.5825	-24.5827	-24.5827	-24.5828					-24.5827	-24.5827	-24.5827	-24.5826	-24.5827	-24.5827	-24.5827	-24.5827	-24.5828	-24.5828	-24.5827	-24.5825	-24.5766	-24.5802	-24.5815	-24.582	-24.5823
	n																c.log	-37.7415	-37.7596	-37.7659	-37.7681	-37.769	-37.7679	-37.7697	-37.7698	-37.7701	-37.7702	-37.7703					-37.7702	-37.7702	-37.7702	-37.77	-37.7702	-37.7702	-37.7702	-37.7702	-37.7703	-37.7703	-37.7702	-37.77	-37.7588	-37.7659	-37.7681	-37.769	-37.7694
	o																n.log	-54.4682	-54.4986	-54.5084	-54.512	-54.5133	-54.5112	-54.5142	-54.5143	-54.5149	-54.515	-54.5151					-54.515	-54.515	-54.515	-54.5148	-54.515	-54.515	-54.515	-54.515	-54.5151	-54.5151	-54.5151	-54.5149	-54.4972	-54.5085	-54.5118	-54.5132	-54.5138
	f																o.log	-74.907	-74.9593	-74.9767	-74.9833	-74.9858	-74.9816	-74.9875	-74.9876	-74.989	-74.9891	-74.9894					-74.9893	-74.9893	-74.9893	-74.9889	-74.9893	-74.9892	-74.9892	-74.9892	-74.9894	-74.9894	-74.9894	-74.9891	-74.9558	-74.9768	-74.9834	-74.986	-74.9872
	al																f.log	-99.5357	-99.6121	-99.638	-99.6481	-99.6519	-99.644	-99.6542	-99.6543	-99.6567	-99.6568	-99.6573					-99.6571	-99.6572	-99.6572	-99.6565	-99.6571	-99.6571	-99.657	-99.657	-99.6573	-99.6573	-99.6573	-99.657	-99.609	-99.638	-99.6481	-99.6521	-99.6539
	si																al.log	-241.906	-241.915	-241.919	-241.92	-241.92	-241.919	-241.921	-241.921	-241.921	-241.921	-241.921					-241.921	-241.921	-241.921	-241.921	-241.921	-241.921	-241.921	-241.921	-241.921	-241.921	-241.921	-241.921	-241.915	-241.919	-241.92	-241.92	-241.921
																	si.log	-288.898	-288.913	-288.919	-288.921	-288.922	-288.919	-288.922	-288.922	-288.922	-288.923	-288.923					-288.923	-288.923	-288.923	-288.922	-288.923	-288.923	-288.923	-288.923	-288.923	-288.923	-288.922	-288.922	-288.91	-288.918	-288.92	-288.921	-288.922
	p																p.log	-340.778	-340.801	-340.808	-340.811	-340.812	-340.809	-340.813	-340.813	-340.814	-340.814	-340.814					-340.814	-340.814	-340.814	-340.814	-340.814	-340.814	-340.814	-340.814	-340.814	-340.814	-340.814	-340.813	-340.794	-340.807	-340.811	-340.812	-340.813
	s																s.log	-397.591	-397.629	-397.641	-397.646	-397.649	-397.646	-397.65	-397.651	-397.652	-397.652	-397.652					-397.652	-397.652	-397.652	-397.652	-397.652	-397.652	-397.652	-397.652	-397.652	-397.652	-397.652	-397.65	-397.613	-397.637	-397.645	-397.648	-397.65
	cl		W4-11	val., nonrel													cl.log	-459.596	-459.648	-459.666	-459.673	-459.677	-459.674	-459.68	-459.68	-459.682	-459.682	-459.682					-459.682	-459.682	-459.682	-459.682	-459.682	-459.682	-459.682	-459.682	-459.683	-459.682	-459.682	-459.68	-459.626	-459.659	-459.672	-459.676	-459.679
		Protocol	TAEe (a)	TAEe (a)	H	Be	B	C	N	O	F	Al	Si	P	S	Cl		AVDZ+d	AVTZ+d	AVQZ+D	AV5Z+d	AV6Z+D	VDZ-F12	VTZ-F12	AVTZ-F12	VQZ-F12	AVQZ-F12	V5Z-F12	V{D,T}Z-F12	V{T,Q}Z-F12	AV{T,Q}Z-F12	V{Q,5}Z-F12	F12-awCV5Z	F12-awCV5Zrefri	dittoAV6ZonH	F12-AV5Z	F12-AV6Z	F12-AV6ZnoI	F12-AV6Z	F12-AV6ZnoI	ACV6Z with reference-RI	ACV6Z(h)	ACV6Z(g)	ACV6Z(f)	REFd	REFf	REFg	REFh	REFi
H$_2$C$_2$O	oxirene	W4	456.07	453.68	2	0	0	2	0	1	0	0	0	0	0	0	W4-11_oxirene.out
C$_2$H$_4$O	oxirane	W4	651.53	649.06	4	0	0	2	0	1	0	0	0	0	0	0	W4-11_oxirane.out
H$_2$CO$_2$	dioxirane	W4	410.03	408.89	2	0	0	1	0	2	0	0	0	0	0	0	W4-11_dioxirane.out
H$_2$C=C=O	ketene	W4	533.46	530.7	2	0	0	2	0	1	0	0	0	0	0	0	W4-11_ketene.out
H$_3$C$-$C(=O)H	acetaldehyde	W4	677.86	675.29	4	0	0	2	0	1	0	0	0	0	0	0	W4-11_acetaldehyde.out
HC(=O)OH	formic acid	W4	501.9	500.24	2	0	0	1	0	2	0	0	0	0	0	0	W4-11_formic.out
CH$_3$C(=O)OH	acetic acid	W4	804.02	801.11	4	0	0	2	0	2	0	0	0	0	0	0	W4-11_acetic.out
CH$_3$OH	methanol	W4	513.5	512.07	4	0	0	1	0	1	0	0	0	0	0	0	W4-11_methanol.out
C$_2$H$_5$OH	ethanol	W4	811.24	808.61	6	0	0	2	0	1	0	0	0	0	0	0	W4-11_ethanol.out
H(O=)C$-$C(=O)H	glyoxal	W4	635.1	632.49	2	0	0	2	0	2	0	0	0	0	0	0	W4-11_glyoxal.out
trans-H(HO)C$:$	hydroxymethylene	W4	322.48	321.61	2	0	0	1	0	1	0	0	0	0	0	0	W4-11_t-hcoh.out
cis-H(HO)C$:$	hydroxymethylene	W4	317.65	316.84	2	0	0	1	0	1	0	0	0	0	0	0	W4-11_c-hcoh.out
HN=CH$\cdot$	iminometyl radical	W4	336.25	334.74	2	0	0	1	1	0	0	0	0	0	0	0	W4-11_hcnh.out
HOCN	cyanic acid	W4	410.07	408.03	1	0	0	1	1	1	0	0	0	0	0	0	W4-11_hocn.out
HONC$:$	isofulminic acid	W4	350.15	348.55	1	0	0	1	1	1	0	0	0	0	0	0	W4-11_honc.out
HNCO	isocyanic acid	W4	434.74	432.6	1	0	0	1	1	1	0	0	0	0	0	0	W4-11_hnco.out
HCNO	formonitrile oxide	W4	364.97	362.72	1	0	0	1	1	1	0	0	0	0	0	0	W4-11_hcno.out
cis-H$_2$N$_2$	diazene	W4	291.14	290.42	2	0	0	0	2	0	0	0	0	0	0	0	W4-11_c-n2h2.out
HN$_3$	hydrogen azide	W4	331.79	330.31	1	0	0	0	3	0	0	0	0	0	0	0	W4-11_hnnn.out
HNC$:$	hydrogen isocyanide	W4	298.2	296.75	1	0	0	1	1	0	0	0	0	0	0	0	W4-11_hnc.out
trans-HON=O	nitrous acid	W4	312.65	312.14	1	0	0	0	1	2	0	0	0	0	0	0	W4-11_t-hono.out
cis-HON=O	nitrous acid	W4	312.22	311.72	1	0	0	0	1	2	0	0	0	0	0	0	W4-11_c-hono.out
H$_2$NCl	chloramine	W4	248.06	247.51	2	0	0	0	1	0	0	0	0	0	0	1	W4-11_nh2cl.out
trans-HO$_3\cdot$	hydrotrioxy radical	W4	233.3	233.13	1	0	0	0	0	3	0	0	0	0	0	0	W4-11_t-hooo.out
cis-HO$_3\cdot$	hydrotrioxy radical	W4	233.09	232.92	1	0	0	0	0	3	0	0	0	0	0	0	W4-11_c-hooo.out
CH$_3$F	fluoromethane	W4	422.96	421.79	3	0	0	1	0	0	1	0	0	0	0	0	W4-11_ch3f.out
CH$_2$F$_2$	difluoromethane	W4	437.67	436.55	2	0	0	1	0	0	2	0	0	0	0	0	W4-11_ch2f2.out
CF$_4$	tetrafluoromethane	W4	478.76	477.7	0	0	0	1	0	0	4	0	0	0	0	0	W4-11_cf4.out
SiH$_3$F	fluorosilane	W4	382.75	382.69	3	0	0	0	0	0	1	0	1	0	0	0	W4-11_sih3f.out
SiF$_4$	tetrafluorosilane	W4	577.78	576.94	0	0	0	0	0	0	4	0	1	0	0	0	W4-11_sif4.out
C$_2$H$_3$F	fluoroethylene	W4	573.89	571.45	3	0	0	2	0	0	1	0	0	0	0	0	W4-11_c2h3f.out
C$_2$H$_5$F	fluoroethane	W4	721.5	719.12	5	0	0	2	0	0	1	0	0	0	0	0	W4-11_c2h5f.out
FC$\equiv$CF	difluoroacetylene	W4	386.09	383.17	0	0	0	2	0	0	2	0	0	0	0	0	W4-11_fccf.out
HC$\equiv$CF	fluoroacetylene	W4	398.47	395.79	1	0	0	2	0	0	1	0	0	0	0	0	W4-11_hccf.out
HC(=O)F	formylfluoride	W4	403.74	402.37	1	0	0	1	0	1	1	0	0	0	0	0	W4-11_hcof.out
F$_2$C=O	carbonyl fluoride	W4	420.64	419.17	0	0	0	1	0	1	2	0	0	0	0	0	W4-11_f2co.out
H$_2$C$:$ ($^1A_1$)	methylene	W4	181.46	181.06	2	0	0	1	0	0	0	0	0	0	0	0	W4-11_ch2-sing.out
C$_3$H$_8$	propane	W4h	1007.91	1004.3	8	0	0	3	0	0	0	0	0	0	0	0	W4-11_propane.out
C$_3$H$_6$	propene	W4h	861.58	857.96	6	0	0	3	0	0	0	0	0	0	0	0	W4-11_propene.out
C$_3$H$_4$	propyne	W4h	705.61	701.84	4	0	0	3	0	0	0	0	0	0	0	0	W4-11_propyne.out
C$_3$H$_4$	allene	W4h	704.1	700.42	4	0	0	3	0	0	0	0	0	0	0	0	W4-11_allene.out
B$_2$H$_6$	diborane	W4	607.02	604.13	6	0	2	0	0	0	0	0	0	0	0	0	b2h6.log	-53.0399	-53.1006	-53.1176	-53.1231	-53.1254	-53.1232	-53.1273	-53.1273	-53.1282	-53.1282	-53.1284	-53.1286	-53.1285	-53.1285	-53.1284	-53.1283	-53.1283	-53.1284	-53.1282	-53.1284	-53.1284	-53.1284	-53.1284			-53.1284	-53.1283	-53.1106	-53.1212	-53.1246	-53.1259
HBF$_2$	difluoroborane	W4	410.97	409.32	1	0	1	0	0	0	2	0	0	0	0	0	bhf2.log	-224.77	-224.97	-225.033	-225.057	-225.066	-225.048	-225.072	-225.072	-225.078	-225.078	-225.079	-225.08	-225.08	-225.079	-225.079	-225.079	-225.079	-225.079	-225.077	-225.079	-225.079	-225.079	-225.079			-225.079	-225.078	-224.961	-225.031	-225.056	-225.066	-225.071
BF$_3$	trifluoroborane	W4	470.97	469.02	0	0	1	0	0	0	3	0	0	0	0	0	bf3.log	-323.905	-324.189	-324.28	-324.314	-324.327	-324.301	-324.336	-324.336	-324.344	-324.344	-324.346	-324.347	-324.347	-324.346	-324.346	-324.345	-324.346	-324.346	-324.344	-324.345	-324.345	-324.345	-324.345	-324.346	-324.346	-324.346	-324.345	-324.172	-324.276	-324.313	-324.327	-324.334
C$_2$H$_6$	ethane	W4	713.08	710.66	6	0	0	2	0	0	0	0	0	0	0	0	c2h6.log	-79.5507	-79.6354	-79.6597	-79.6682	-79.6716	-79.6684	-79.6745	-79.6746	-79.6759	-79.676	-79.6762	-79.6765	-79.6764	-79.6763	-79.6763	-79.6761	-79.6762	-79.6762	-79.676	-79.6762	-79.6762	-79.6762	-79.6762	-79.6763	-79.6763	-79.6762	-79.6761	-79.644	-79.6635	-79.6698	-79.6722
H$_2$C=N$\cdot$	methanimine radical	W4	343.75	342.25	2	0	0	1	1	0	0	0	0	0	0	0	h2cn.log	-93.7038	-93.7809	-93.8055	-93.8141	-93.8175	-93.8138	-93.8205	-93.8207	-93.8221	-93.8221	-93.8224	-93.8227	-93.8225	-93.8225	-93.8225	-93.8223	-93.8223	-93.8224	-93.822	-93.8223	-93.8223	-93.8223	-93.8223			-93.8224	-93.822	-93.7786	-93.8059	-93.8144	-93.8177	-93.8192
N$\equiv$C$-$C$\equiv$N	cyanogen	W4	502.04	498.66	0	0	0	2	2	0	0	0	0	0	0	0	nccn.log	-185.187	-185.334	-185.382	-185.399	-185.406	-185.401	-185.413	-185.413	-185.416	-185.416	-185.416	-185.417	-185.417	-185.416	-185.416	-185.416	-185.416	-185.416	-185.415	-185.416	-185.416	-185.416	-185.416			-185.416	-185.415	-185.313	-185.377	-185.398	-185.406	-185.41
H$_2$N$-$CH$_2$$\cdot$	aminomethyl radical	W4	482.28	480.47	4	0	0	1	1	0	0	0	0	0	0	0	ch2nh2.log	-94.9211	-95.0097	-95.0373	-95.0469	-95.0507	-95.0464	-95.0538	-95.0539	-95.0556	-95.0556	-95.0559	-95.0562	-95.0561	-95.0561	-95.056	-95.0558	-95.0559	-95.0559	-95.0556	-95.0559	-95.0559	-95.0559	-95.0559			-95.0559	-95.0557	-95.014	-95.0399	-95.0479	-95.0511
H$_3$C$-$NH$\cdot$	methylamine radical	W4	474.63	473.1	4	0	0	1	1	0	0	0	0	0	0	0	ch3nh.log	-94.9075	-94.9942	-95.0209	-95.0302	-95.0339	-95.03	-95.0371	-95.0372	-95.0388	-95.0389	-95.0391	-95.0394	-95.0393	-95.0393	-95.0392	-95.039	-95.0391	-95.0391	-95.0387	-95.0391	-95.0391	-95.0391	-95.0391			-95.0391	-95.0389	-94.9974	-95.023	-95.0311	-95.0343
CH$_3$NH$_2$	methylamine	W4	582.3	580.53	5	0	0	1	1	0	0	0	0	0	0	0	ch3nh2.log	-95.5733	-95.6672	-95.6959	-95.7059	-95.7099	-95.7056	-95.7132	-95.7134	-95.7151	-95.7151	-95.7154	-95.7157	-95.7156	-95.7156	-95.7155	-95.7153	-95.7154	-95.7154	-95.7151	-95.7154	-95.7154	-95.7154	-95.7154			-95.7155	-95.7153	-95.6732	-95.699	-95.7072	-95.7104
$:$CF$_2$	carbon difluoride	W4	258.78	258.34	0	0	0	1	0	0	2	0	0	0	0	0	cf2.log	-237.21	-237.407	-237.472	-237.496	-237.506	-237.488	-237.513	-237.513	-237.518	-237.518	-237.52	-237.521	-237.52	-237.52	-237.52	-237.519	-237.519	-237.519	-237.518	-237.519	-237.519	-237.519	-237.519	-237.52	-237.52	-237.52	-237.519	-237.391	-237.469	-237.496	-237.506	-237.511
HN$\equiv$N$\cdot$	dinitrogen monohydride	W4	224.86	224.08	1	0	0	0	2	0	0	0	0	0	0	0	n2h.log	-109.746	-109.833	-109.862	-109.872	-109.876	-109.872	-109.88	-109.88	-109.882	-109.882	-109.882	-109.882	-109.882	-109.882	-109.882	-109.882	-109.882	-109.882	-109.882	-109.882	-109.882	-109.882	-109.882	-109.882	-109.882	-109.882	-109.882	-109.826	-109.861	-109.872	-109.876	-109.878
trans-N$_2$H$_2$	trans-diazene	W4	296.53	295.79	2	0	0	0	2	0	0	0	0	0	0	0	t-n2h2.log	-110.365	-110.457	-110.488	-110.499	-110.503	-110.499	-110.507	-110.507	-110.509	-110.509	-110.509	-110.51	-110.51	-110.51	-110.51	-110.509	-110.509	-110.509	-110.509	-110.509	-110.509	-110.509	-110.509	-110.51	-110.51	-110.509	-110.509	-110.454	-110.488	-110.499	-110.504	-110.505
N$_2$H$_4$	hydrazine	W4	438.28	437.16	4	0	0	0	2	0	0	0	0	0	0	0	n2h4.log	-111.573	-111.677	-111.71	-111.721	-111.726	-111.72	-111.73	-111.73	-111.732	-111.732	-111.732	-111.733	-111.733	-111.732	-111.732	-111.732	-111.732	-111.732	-111.732	-111.732	-111.732	-111.732	-111.732			-111.732	-111.732	-111.681	-111.712	-111.722	-111.726	-111.728
OOF$\cdot$	dioxygen fluoride	W4	134.72	134.76	0	0	0	0	0	2	1	0	0	0	0	0	fo2.log	-249.509	-249.706	-249.773	-249.798	-249.807	-249.79	-249.814	-249.814	-249.82	-249.82	-249.821	-249.821	-249.821	-249.821	-249.821	-249.821	-249.821	-249.821	-249.819	-249.821	-249.821	-249.82	-249.82	-249.821	-249.821	-249.821	-249.82	-249.689	-249.77	-249.797	-249.808	-249.812
F$_2$O$_2$	dioxygen difluoride	W4	152.37	152.61	0	0	0	0	0	2	2	0	0	0	0	0	foof.log	-349.109	-349.394	-349.488	-349.524	-349.538	-349.512	-349.547	-349.548	-349.556	-349.556	-349.558	-349.559	-349.559	-349.559	-349.558	-349.557	-349.558	-349.558	-349.556	-349.557	-349.557	-349.557	-349.557	-349.558	-349.558	-349.558	-349.557	-349.367	-349.484	-349.523	-349.539	-349.545
AlF$_3$	aluminium fluoride	W4	430.97	430.97	0	0	0	0	0	0	3	1	0	0	0	0	alf3.log	-541.199	-541.463	-541.556	-541.59	-541.604	-541.578	-541.613	-541.613	-541.622	-541.622	-541.623	-541.624	-541.624	-541.624	-541.624	-541.623	-541.623	-541.623	-541.621	-541.623	-541.623	-541.623	-541.623	-541.624	-541.624	-541.623	-541.622	-541.445	-541.551	-541.589	-541.604	-541.611
Si$_2$H$_6$	disilane	W4	535.89	535.93	6	0	0	0	0	0	0	0	2	0	0	0	si2h6.log	-581.576	-581.646	-581.669	-581.677	-581.68	-581.676	-581.682	-581.682	-581.684	-581.684	-581.684	-581.684	-581.684	-581.684	-581.684	-581.684	-581.684	-581.684	-581.684	-581.684	-581.684	-581.684	-581.684	-581.684	-581.684	-581.684	-581.683	-581.655	-581.672	-581.678	-581.68	-581.681
P$_4$	tetraphosphorus	W4	290.58	288.81	0	0	0	0	0	0	0	0	0	4	0	0	p4.log	-1363.5	-1363.65	-1363.71	-1363.73	-1363.74	-1363.72	-1363.74	-1363.74	-1363.75	-1363.75	-1363.75	-1363.75	-1363.75	-1363.75	-1363.75	-1363.75	-1363.75	-1363.75	-1363.75	-1363.75	-1363.75	-1363.75	-1363.75	-1363.75	-1363.75	-1363.75	-1363.74	-1363.59	-1363.69	-1363.72	-1363.73	-1363.74
SO$_2$	sulfur dioxide	W4	260.62	259.65	0	0	0	0	0	2	0	0	0	0	1	0	so2.log	-547.791	-547.979	-548.04	-548.063	-548.073	-548.062	-548.08	-548.08	-548.085	-548.085	-548.086	-548.086	-548.086	-548.086	-548.086	-548.085	-548.086	-548.086	-548.084	-548.086	-548.085	-548.085	-548.085	-548.086	-548.086	-548.086	-548.084	-547.944	-548.034	-548.062	-548.072	-548.077
SO$_3$	sulfur trioxide	W4	346.94	345.78	0	0	0	0	0	3	0	0	0	0	1	0	so3.log	-622.822	-623.083	-623.166	-623.198	-623.212	-623.197	-623.222	-623.222	-623.228	-623.229	-623.23	-623.23	-623.23	-623.23	-623.23	-623.229	-623.229	-623.229	-623.228	-623.229	-623.229	-623.229	-623.229	-623.23	-623.23	-623.23	-623.228	-623.036	-623.159	-623.197	-623.212	-623.218
OCS	carbon oxide sulfide	W4	335.75	334.34	0	0	0	1	0	1	0	0	0	0	1	0	ocs.log	-510.763	-510.899	-510.946	-510.963	-510.971	-510.962	-510.976	-510.977	-510.98	-510.98	-510.981	-510.981	-510.981	-510.981	-510.981	-510.981	-510.981	-510.981	-510.98	-510.981	-510.981	-510.981	-510.981	-510.981	-510.981	-510.981	-510.979	-510.87	-510.939	-510.961	-510.97	-510.974
CS$_2$	carbon disulfide	W4	280.78	279.09	0	0	0	1	0	0	0	0	0	0	2	0	cs2.log	-833.356	-833.475	-833.517	-833.533	-833.541	-833.533	-833.547	-833.547	-833.55	-833.55	-833.551	-833.551	-833.551	-833.551	-833.551	-833.551	-833.551	-833.551	-833.55	-833.551	-833.55	-833.551	-833.55	-833.551	-833.551	-833.55	-833.547	-833.433	-833.506	-833.53	-833.539	-833.544
SSO	disulfur oxide	W4	208.78	207.99	0	0	0	0	0	1	0	0	0	0	2	0	s2o.log	-870.392	-870.557	-870.612	-870.634	-870.644	-870.633	-870.651	-870.651	-870.655	-870.656	-870.657	-870.656	-870.657	-870.657	-870.657	-870.656	-870.656	-870.656	-870.655	-870.656	-870.656	-870.656	-870.656	-870.657	-870.657	-870.656	-870.653	-870.508	-870.601	-870.631	-870.642	-870.648
S$_3$	trisulfur	W4	168.36	167.74	0	0	0	0	0	0	0	0	0	0	3	0	s3.log	-1193.01	-1193.15	-1193.2	-1193.22	-1193.23	-1193.22	-1193.24	-1193.24	-1193.24	-1193.24	-1193.25	-1193.25	-1193.25	-1193.25	-1193.25	-1193.25	-1193.25	-1193.25	-1193.24	-1193.25	-1193.24	-1193.25	-1193.24	-1193.25	-1193.25	-1193.24	-1193.24	-1193.09	-1193.19	-1193.22	-1193.23	-1193.24
S$_4$	tetrasulfur	W4	234.35	233.66	0	0	0	0	0	0	0	0	0	0	4	0	s4-c2v.log	-1590.71	-1590.9	-1590.97	-1590.99	-1591.01	-1590.99	-1591.02	-1591.02	-1591.02	-1591.02	-1591.02	-1591.02	-1591.02	-1591.02	-1591.02	-1591.02	-1591.02	-1591.02	-1591.02	-1591.02	-1591.02	-1591.02	-1591.02	-1591.02	-1591.02	-1591.02	-1591.01	-1590.81	-1590.94	-1590.99	-1591	-1591.01
Cl$_2$C$:$	carbon dichloride	W4	177.36	176.84	0	0	0	1	0	0	0	0	0	0	0	2	ccl2.log	-957.196	-957.339	-957.389	-957.409	-957.418	-957.41	-957.426	-957.426	-957.43	-957.43	-957.431	-957.431	-957.431	-957.431	-957.432	-957.431	-957.431	-957.431	-957.43	-957.431	-957.43	-957.431	-957.43	-957.432	-957.432	-957.431	-957.427	-957.285	-957.373	-957.404	-957.416	-957.422
AlCl$_3$	aluminium chloride	W4	312.65	312.96	0	0	0	0	0	0	0	1	0	0	0	3	alcl3.log	-1621.17	-1621.37	-1621.44	-1621.46	-1621.48	-1621.46	-1621.49	-1621.49	-1621.49	-1621.49	-1621.49	-1621.49	-1621.49	-1621.49	-1621.5	-1621.49	-1621.49	-1621.49	-1621.49	-1621.49	-1621.49	-1621.49	-1621.49	-1621.5	-1621.5	-1621.49	-1621.49	-1621.29	-1621.41	-1621.45	-1621.47	-1621.48
ClC$\equiv$N	cyanogen chloride	W4	285.45	283.68	0	0	0	1	1	0	0	0	0	0	0	1	clcn.log	-552.24	-552.371	-552.416	-552.433	-552.44	-552.434	-552.446	-552.447	-552.45	-552.45	-552.451	-552.45	-552.451	-552.451	-552.451	-552.451	-552.451	-552.451	-552.45	-552.451	-552.45	-552.451	-552.45	-552.451	-552.451	-552.45	-552.448	-552.338	-552.407	-552.43	-552.439	-552.444
O$_2$Cl$\cdot$	chlorine dioxide	W4	128.12	127.69	0	0	0	0	0	2	0	0	0	0	0	1	oclo.log	-609.585	-609.784	-609.848	-609.873	-609.883	-609.871	-609.891	-609.891	-609.896	-609.897	-609.898	-609.897	-609.898	-609.898	-609.898	-609.897	-609.897	-609.897	-609.896	-609.897	-609.897	-609.897	-609.897	-609.898	-609.898	-609.897	-609.895	-609.738	-609.84	-609.871	-609.883	-609.888
OOCl$\cdot$	dioxygen chloride	W4	126.39	126.46	0	0	0	0	0	2	0	0	0	0	0	1	cloo.log	-609.576	-609.747	-609.806	-609.828	-609.838	-609.826	-609.845	-609.845	-609.85	-609.85	-609.851	-609.851	-609.852	-609.852	-609.852	-609.851	-609.851	-609.851	-609.85	-609.851	-609.851	-609.851	-609.851	-609.852	-609.852	-609.851	-609.849	-609.712	-609.797	-609.826	-609.837	-609.842
ClOCl	dichlorine monoxide	W4	101.46	101.3	0	0	0	0	0	1	0	0	0	0	0	2	cl2o.log	-994.245	-994.423	-994.484	-994.507	-994.519	-994.507	-994.527	-994.528	-994.532	-994.533	-994.534	-994.534	-994.534	-994.534	-994.534	-994.534	-994.534	-994.534	-994.532	-994.534	-994.533	-994.534	-994.533	-994.534	-994.534	-994.534	-994.53	-994.365	-994.468	-994.503	-994.517	-994.523
BN $^3\Pi$	boron nitride	W4.2	105.82	104.74	0	0	1	0	1	0	0	0	0	0	0	0	bn3pi.log	-79.1858	-79.2393	-79.2582	-79.2649	-79.2675	-79.2652	-79.2699	-79.2701	-79.2711	-79.2711	-79.2713	-79.2714	-79.2714	-79.2714	-79.2714	-79.2712	-79.2713	-79.2713	-79.271	-79.2713	-79.2712	-79.2713	-79.2712	-79.2714	-79.2714	-79.2713	-79.2708	-79.2332	-79.2568	-79.2644	-79.2675	-79.2688
FC$\cdot$	fluoromethylidyne	W4.2	132.72	132.39	0	0	0	1	0	0	1	0	0	0	0	0	cf.log	-137.477	-137.587	-137.623	-137.636	-137.641	-137.632	-137.645	-137.645	-137.648	-137.648	-137.649	-137.649	-137.649	-137.649	-137.649	-137.649	-137.649	-137.649	-137.648	-137.649	-137.649	-137.649	-137.649	-137.649	-137.649	-137.649	-137.648	-137.578	-137.621	-137.636	-137.642	-137.644
H$_2$C=C$:$	vinylidene	W4.2	359.93	358.14	2	0	0	2	0	0	0	0	0	0	0	0	ch2c.log	-77.0159	-77.0813	-77.1019	-77.1091	-77.112	-77.1098	-77.1147	-77.1149	-77.1159	-77.116	-77.1162	-77.1164	-77.1163	-77.1163	-77.1163	-77.1161	-77.1161	-77.1162	-77.1159	-77.1161	-77.1161	-77.1161	-77.1161	-77.1162	-77.1162	-77.1162	-77.1158	-77.0816	-77.1029	-77.1097	-77.1123	-77.1135
H$_2$C=HC$\cdot$	vinyl radical	W4.2	446.08	443.84	3	0	0	2	0	0	0	0	0	0	0	0	ch2ch.log	-77.6398	-77.7094	-77.7305	-77.7377	-77.7406	-77.7375	-77.7431	-77.7432	-77.7443	-77.7444	-77.7446	-77.7449	-77.7447	-77.7447	-77.7447	-77.7445	-77.7446	-77.7446	-77.7443	-77.7446	-77.7446	-77.7446	-77.7446	-77.7447	-77.7446	-77.7446	-77.7443	-77.7116	-77.7322	-77.7385	-77.741	-77.742
C$_2$H$_4$	ethene	W4.2	564.1	561.68	4	0	0	2	0	0	0	0	0	0	0	0	c2h4.log	-78.3283	-78.4045	-78.4277	-78.4356	-78.4388	-78.4359	-78.4416	-78.4417	-78.4429	-78.443	-78.4432	-78.4434	-78.4433	-78.4433	-78.4433	-78.4431	-78.4431	-78.4432	-78.4429	-78.4432	-78.4432	-78.4432	-78.4432	-78.4433	-78.4432	-78.4432	-78.443	-78.4092	-78.4302	-78.4367	-78.4393	-78.4403
H$_2$C=NH	methanimine	W4.2	439.44	437.8	3	0	0	1	1	0	0	0	0	0	0	0	ch2nh.log	-94.3624	-94.4468	-94.4737	-94.4831	-94.4869	-94.4833	-94.4902	-94.4904	-94.4919	-94.492	-94.4922	-94.4925	-94.4924	-94.4923	-94.4923	-94.4921	-94.4922	-94.4922	-94.4918	-94.4922	-94.4922	-94.4922	-94.4922	-94.4923	-94.4923	-94.4922	-94.492	-94.4477	-94.4752	-94.4838	-94.4872	-94.4887
H(O=)C$\cdot$	formyl radical	W4.2	279.42	278.23	1	0	0	1	0	1	0	0	0	0	0	0	hco.log	-113.577	-113.669	-113.7	-113.711	-113.715	-113.71	-113.719	-113.719	-113.721	-113.721	-113.722	-113.722	-113.722	-113.722	-113.722	-113.721	-113.721	-113.721	-113.721	-113.721	-113.721	-113.721	-113.721	-113.722	-113.722	-113.722	-113.721	-113.663	-113.699	-113.711	-113.716	-113.718
H$_2$C=O	formaldehyde	W4.2	374.66	373.33	2	0	0	1	0	1	0	0	0	0	0	0	h2co.log	-114.218	-114.316	-114.349	-114.36	-114.365	-114.359	-114.369	-114.369	-114.371	-114.371	-114.372	-114.372	-114.372	-114.372	-114.372	-114.371	-114.371	-114.372	-114.371	-114.371	-114.371	-114.371	-114.371	-114.372	-114.372	-114.372	-114.371	-114.312	-114.349	-114.361	-114.365	-114.367
CO$_2$	carbon dioxide	W4.2	390.14	388.34	0	0	0	1	0	2	0	0	0	0	0	0	co2.log	-188.169	-188.321	-188.374	-188.393	-188.4	-188.39	-188.406	-188.407	-188.41	-188.411	-188.411	-188.412	-188.412	-188.411	-188.411	-188.411	-188.411	-188.411	-188.41	-188.411	-188.411	-188.411	-188.411	-188.411	-188.411	-188.411	-188.41	-188.303	-188.37	-188.392	-188.401	-188.404
HN=O	nitrosyl hydride	W4.2	205.89	205.43	1	0	0	0	1	1	0	0	0	0	0	0	hno.log	-130.179	-130.284	-130.32	-130.333	-130.338	-130.331	-130.342	-130.342	-130.345	-130.345	-130.346	-130.346	-130.346	-130.346	-130.346	-130.345	-130.345	-130.345	-130.345	-130.345	-130.345	-130.345	-130.345	-130.346	-130.346	-130.346	-130.345	-130.276	-130.319	-130.333	-130.338	-130.341
O$_2$N$\cdot$	nitrogen dioxide	W4.2	227.88	227.16	0	0	0	0	1	2	0	0	0	0	0	0	no2.log	-204.634	-204.796	-204.852	-204.872	-204.88	-204.869	-204.886	-204.886	-204.89	-204.891	-204.891	-204.892	-204.892	-204.892	-204.892	-204.891	-204.891	-204.891	-204.89	-204.891	-204.891	-204.891	-204.891	-204.892	-204.892	-204.891	-204.891	-204.776	-204.848	-204.871	-204.88	-204.884
N$\equiv$N-O	nitrous oxide	W4.2	270.85	269.63	0	0	0	0	2	1	0	0	0	0	0	0	n2o.log	-184.256	-184.406	-184.456	-184.474	-184.481	-184.473	-184.487	-184.487	-184.491	-184.491	-184.491	-184.492	-184.492	-184.492	-184.492	-184.491	-184.491	-184.491	-184.49	-184.491	-184.491	-184.491	-184.491	-184.492	-184.492	-184.491	-184.491	-184.384	-184.451	-184.473	-184.481	-184.485
O$_3$	ozone	W4.2	147.43	147.35	0	0	0	0	0	3	0	0	0	0	0	0	o3.log	-224.957	-225.139	-225.2	-225.223	-225.232	-225.218	-225.238	-225.239	-225.244	-225.244	-225.245	-225.245	-225.245	-225.245	-225.245	-225.244	-225.245	-225.245	-225.243	-225.244	-225.244	-225.244	-225.244	-225.245	-225.245	-225.245	-225.244	-225.117	-225.197	-225.222	-225.232	-225.237
HOO$\cdot$	hydroperoxy radical	W4.2	175.53	175.26	1	0	0	0	0	2	0	0	0	0	0	0	hoo.log	-150.568	-150.692	-150.734	-150.749	-150.755	-150.745	-150.759	-150.759	-150.763	-150.763	-150.763	-150.764	-150.764	-150.764	-150.764	-150.763	-150.763	-150.763	-150.762	-150.763	-150.763	-150.763	-150.763	-150.764	-150.763	-150.763	-150.763	-150.684	-150.733	-150.749	-150.755	-150.758
H$_2$O$_2$	hydrogen peroxide	W4.2	269.09	268.72	2	0	0	0	0	2	0	0	0	0	0	0	hooh.log	-151.218	-151.348	-151.391	-151.407	-151.413	-151.403	-151.417	-151.418	-151.421	-151.421	-151.422	-151.422	-151.422	-151.422	-151.422	-151.422	-151.422	-151.422	-151.421	-151.422	-151.422	-151.422	-151.422	-151.422	-151.422	-151.422	-151.422	-151.344	-151.392	-151.408	-151.414	-151.416
FOF	difluorine monoxide	W4.2	93.78	93.9	0	0	0	0	0	1	2	0	0	0	0	0	f2o.log	-274.115	-274.341	-274.415	-274.444	-274.455	-274.433	-274.462	-274.462	-274.469	-274.469	-274.471	-274.472	-274.471	-274.471	-274.471	-274.47	-274.47	-274.47	-274.469	-274.47	-274.47	-274.47	-274.47	-274.471	-274.471	-274.471	-274.47	-274.322	-274.412	-274.443	-274.455	-274.461
HOCl	hypochlorous acid	W4.2	166.23	165.95	1	0	0	0	0	1	0	0	0	0	0	1	hocl.log	-535.25	-535.373	-535.415	-535.431	-535.438	-535.43	-535.444	-535.444	-535.447	-535.448	-535.448	-535.448	-535.449	-535.449	-535.449	-535.448	-535.448	-535.448	-535.447	-535.448	-535.448	-535.448	-535.448	-535.449	-535.449	-535.448	-535.446	-535.348	-535.409	-535.43	-535.438	-535.442
HSS$\cdots$	hydrogen disulfide radical	W4.2	165.13	164.68	1	0	0	0	0	0	0	0	0	0	2	0	ssh.log	-795.912	-796.009	-796.041	-796.054	-796.06	-796.053	-796.064	-796.065	-796.067	-796.068	-796.068	-796.068	-796.068	-796.068	-796.068	-796.068	-796.068	-796.068	-796.067	-796.068	-796.068	-796.068	-796.068	-796.068	-796.068	-796.068	-796.065	-795.977	-796.034	-796.052	-796.059	-796.062
B$_2$	diboron	W4.3	67.46	66.64	0	0	2	0	0	0	0	0	0	0	0	0	b2.log	-49.2283	-49.2544	-49.2635	-49.2665	-49.2678	-49.2659	-49.2688	-49.2689	-49.2694	-49.2694	-49.2695	-49.2698	-49.2695	-49.2696	-49.2696	-49.2695	-49.2695	-49.2695	-49.2693	-49.2695	-49.2694	-49.2695	-49.2694	-49.2695	-49.2695	-49.2694	-49.2689	-49.252	-49.2631	-49.2665	-49.2678	-49.2684
BH	boron monohydride	W4.3	85	84.79	1	0	1	0	0	0	0	0	0	0	0	0	bh.log	-25.1888	-25.2046	-25.21	-25.2118	-25.2126	-25.2118	-25.2133	-25.2133	-25.2136	-25.2136	-25.2137	-25.2137	-25.2137	-25.2137	-25.2137	-25.2136	-25.2136	-25.2136	-25.2136	-25.2136	-25.2136	-25.2136	-25.2136	-25.2137	-25.2137	-25.2136	-25.2135	-25.2067	-25.2107	-25.2121	-25.2127	-25.2129
BH$_3$	borane	W4.3	281.29	280.14	3	0	1	0	0	0	0	0	0	0	0	0	bh3.log	-26.4865	-26.515	-26.5231	-26.5258	-26.5269	-26.5258	-26.5278	-26.5278	-26.5282	-26.5283	-26.5283	-26.5284	-26.5284	-26.5284	-26.5284	-26.5283	-26.5283	-26.5283	-26.5283	-26.5283	-26.5283	-26.5283	-26.5283	-26.5283	-26.5283	-26.5283	-26.5283	-26.52	-26.5249	-26.5265	-26.5271	-26.5273
BN $^1\Sigma^+$	boron nitride	W4.3	105.24	104.09	0	0	1	0	1	0	0	0	0	0	0	0	bn.log	-79.1929	-79.2515	-79.2719	-79.2792	-79.2821	-79.2791	-79.2848	-79.285	-79.286	-79.2861	-79.2863	-79.2866	-79.2864	-79.2864	-79.2864	-79.2862	-79.2862	-79.2862	-79.2859	-79.2863	-79.2862	-79.2862	-79.2862	-79.2864	-79.2864	-79.2862	-79.2856	-79.2434	-79.27	-79.2786	-79.282	-79.2835
BF	boron monofluoride	W4.3	182.52	181.78	0	0	1	0	0	0	1	0	0	0	0	0	bf.log	-124.38	-124.486	-124.52	-124.532	-124.537	-124.529	-124.541	-124.541	-124.544	-124.544	-124.544	-124.545	-124.545	-124.544	-124.544	-124.544	-124.544	-124.544	-124.543	-124.544	-124.544	-124.544	-124.544	-124.544	-124.544	-124.544	-124.544	-124.481	-124.519	-124.532	-124.538	-124.54
NH	imidogen radical	W4.3	83.1	82.99	1	0	0	0	1	0	0	0	0	0	0	0	nh.log	-55.0826	-55.1221	-55.1345	-55.1389	-55.1406	-55.1384	-55.1419	-55.142	-55.1428	-55.1429	-55.143	-55.1431	-55.1431	-55.1431	-55.1431	-55.143	-55.143	-55.143	-55.1428	-55.143	-55.143	-55.143	-55.143	-55.1431	-55.1431	-55.143	-55.1429	-55.1222	-55.1351	-55.1391	-55.1407	-55.1414
H$_2$N$\cdot$	amino radical	W4.3	182.59	182.27	2	0	0	0	1	0	0	0	0	0	0	0	nh2.log	-55.7284	-55.7766	-55.7916	-55.7969	-55.799	-55.7963	-55.8006	-55.8007	-55.8016	-55.8017	-55.8019	-55.802	-55.802	-55.802	-55.8019	-55.8018	-55.8018	-55.8019	-55.8016	-55.8018	-55.8018	-55.8018	-55.8018	-55.8019	-55.8019	-55.8019	-55.8018	-55.779	-55.793	-55.7974	-55.7992	-55.7999
HCN	hydrogen cyanide	W4.3	313.42	311.7	1	0	0	1	1	0	0	0	0	0	0	0	hcn.log	-93.1822	-93.2595	-93.2846	-93.2936	-93.2972	-93.2944	-93.3004	-93.3006	-93.302	-93.3021	-93.3023	-93.3024	-93.3025	-93.3025	-93.3024	-93.3022	-93.3023	-93.3023	-93.3019	-93.3023	-93.3023	-93.3023	-93.3022	-93.3024	-93.3024	-93.3023	-93.3018	-93.2527	-93.2832	-93.2932	-93.2972	-93.299
HOF	hypofluorous acid	W4.3	158.65	158.51	1	0	0	0	0	1	1	0	0	0	0	0	hof.log	-175.18	-175.327	-175.375	-175.394	-175.401	-175.387	-175.405	-175.405	-175.41	-175.41	-175.411	-175.411	-175.411	-175.411	-175.411	-175.411	-175.411	-175.411	-175.41	-175.411	-175.411	-175.411	-175.411	-175.411	-175.411	-175.411	-175.41	-175.319	-175.375	-175.394	-175.401	-175.404
AlH	aluminum hydride	W4.3	73.57	73.66	1	0	0	0	0	0	0	1	0	0	0	0	alh.log	-242.51	-242.526	-242.531	-242.533	-242.533	-242.532	-242.534	-242.534	-242.534	-242.534	-242.534	-242.534	-242.534	-242.534	-242.534	-242.534	-242.534	-242.534	-242.534	-242.534	-242.534	-242.534	-242.534	-242.534	-242.534	-242.534	-242.534	-242.528	-242.531	-242.533	-242.533	-242.534
AlH$_3$	aluminum trihydride	W4.3	213.17	213.84	3	0	0	0	0	0	0	1	0	0	0	0	alh3.log	-243.718	-243.742	-243.75	-243.753	-243.754	-243.752	-243.754	-243.754	-243.755	-243.755	-243.755	-243.755	-243.755	-243.755	-243.755	-243.755	-243.755	-243.755	-243.755	-243.755	-243.755	-243.755	-243.755	-243.755	-243.755	-243.755	-243.755	-243.748	-243.752	-243.753	-243.754	-243.754
AlF	aluminum monofluoride	W4.3	163.78	163.22	0	0	0	0	0	0	1	1	0	0	0	0	alf.log	-341.701	-341.795	-341.828	-341.841	-341.846	-341.836	-341.849	-341.849	-341.852	-341.852	-341.853	-341.853	-341.853	-341.853	-341.853	-341.852	-341.853	-341.853	-341.852	-341.853	-341.852	-341.852	-341.852	-341.853	-341.853	-341.853	-341.852	-341.789	-341.826	-341.84	-341.846	-341.848
AlCl	aluminum monochloride	W4.3	122.62	122.27	0	0	0	0	0	0	0	1	0	0	0	1	alcl.log	-701.688	-701.759	-701.785	-701.795	-701.8	-701.795	-701.803	-701.804	-701.806	-701.806	-701.807	-701.806	-701.807	-701.807	-701.807	-701.807	-701.807	-701.807	-701.806	-701.807	-701.806	-701.807	-701.806	-701.807	-701.807	-701.806	-701.804	-701.733	-701.776	-701.792	-701.799	-701.802
HSi$\cdot$	silicon hydride	W4.3	73.92	73.9	1	0	0	0	0	0	0	0	1	0	0	0	sih.log	-289.5	-289.522	-289.529	-289.532	-289.533	-289.531	-289.534	-289.534	-289.534	-289.534	-289.534	-289.534	-289.534	-289.534	-289.535	-289.534	-289.534	-289.534	-289.534	-289.534	-289.534	-289.534	-289.534	-289.534	-289.534	-289.534	-289.534	-289.522	-289.53	-289.532	-289.533	-289.533
SiH$_4$	silane	W4.3	324.95	324.97	4	0	0	0	0	0	0	0	1	0	0	0	sih4.log	-291.372	-291.409	-291.422	-291.426	-291.427	-291.425	-291.428	-291.428	-291.429	-291.429	-291.429	-291.429	-291.429	-291.429	-291.429	-291.429	-291.429	-291.429	-291.429	-291.429	-291.429	-291.429	-291.429	-291.429	-291.429	-291.429	-291.429	-291.417	-291.424	-291.427	-291.428	-291.428
SiO	silicon monoxide	W4.3	193.05	192	0	0	0	0	0	1	0	0	1	0	0	0	sio.log	-364.101	-364.189	-364.218	-364.229	-364.234	-364.228	-364.237	-364.237	-364.24	-364.24	-364.24	-364.24	-364.24	-364.24	-364.24	-364.24	-364.24	-364.24	-364.24	-364.24	-364.24	-364.24	-364.24	-364.24	-364.24	-364.24	-364.239	-364.178	-364.216	-364.229	-364.234	-364.236
FSi$\cdot$	silicon fluoride	W4.3	142.71	142.26	0	0	0	0	0	0	1	0	1	0	0	0	sif.log	-388.651	-388.756	-388.792	-388.805	-388.811	-388.8	-388.814	-388.814	-388.817	-388.817	-388.818	-388.818	-388.818	-388.818	-388.818	-388.818	-388.818	-388.818	-388.817	-388.818	-388.818	-388.818	-388.818	-388.818	-388.818	-388.818	-388.817	-388.746	-388.79	-388.805	-388.811	-388.813
CS	carbon sulfide	W4.3	172.22	171.39	0	0	0	1	0	0	0	0	0	0	1	0	cs.log	-435.594	-435.664	-435.689	-435.699	-435.703	-435.699	-435.706	-435.707	-435.708	-435.709	-435.709	-435.709	-435.709	-435.709	-435.709	-435.709	-435.709	-435.709	-435.708	-435.709	-435.709	-435.709	-435.709	-435.709	-435.709	-435.709	-435.707	-435.643	-435.683	-435.697	-435.702	-435.705
H$_2$	dihydrogen	W4.4	109.49	109.49	2	0	0	0	0	0	0	0	0	0	0	0	h2.log	-1.1561	-1.16501	-1.16672	-1.16734	-1.16757	-1.16731	-1.1677	-1.1677	-1.16784	-1.16785	-1.16786	-1.16783	-1.16788	-1.16789	-1.16787	-1.16785	-1.16785	-1.16787	-1.16785	-1.16787	-1.16787	-1.16787	-1.16787	-1.16787	-1.16787	-1.16786	-1.16786	-1.16671	-1.16733	-1.16755	-1.16764	-1.16764
HO$\cdot$	hydroxyl radical	W4.4	107.21	107.04	1	0	0	0	0	1	0	0	0	0	0	0	oh.log	-75.5656	-75.6263	-75.6466	-75.6541	-75.657	-75.6522	-75.6589	-75.659	-75.6607	-75.6608	-75.6611	-75.6612	-75.6612	-75.6612	-75.6612	-75.661	-75.661	-75.6611	-75.6606	-75.661	-75.661	-75.661	-75.661	-75.6612	-75.6612	-75.6611	-75.6609	-75.6253	-75.6474	-75.6545	-75.6573	-75.6585
HF	hydrogen fluoride	W4.4	141.64	141.46	1	0	0	0	0	0	1	0	0	0	0	0	hf.log	-100.256	-100.341	-100.37	-100.381	-100.385	-100.376	-100.387	-100.387	-100.39	-100.39	-100.391	-100.391	-100.391	-100.391	-100.391	-100.39	-100.391	-100.391	-100.39	-100.39	-100.39	-100.39	-100.39	-100.391	-100.391	-100.391	-100.39	-100.341	-100.37	-100.381	-100.385	-100.387
H$_2$O	water	W4.4	232.97	232.59	2	0	0	0	0	1	0	0	0	0	0	0	h2o.log	-76.2608	-76.329	-76.3519	-76.3602	-76.3634	-76.3579	-76.3656	-76.3656	-76.3675	-76.3676	-76.3679	-76.3681	-76.3681	-76.3681	-76.368	-76.3678	-76.3679	-76.3679	-76.3675	-76.3678	-76.3678	-76.3678	-76.3678	-76.368	-76.368	-76.368	-76.3678	-76.3322	-76.354	-76.3611	-76.3639	-76.3651
HC$\cdot$	methylidyne	W4.4	84.22	84.07	1	0	0	1	0	0	0	0	0	0	0	0	ch.log	-38.3583	-38.385	-38.3934	-38.3963	-38.3975	-38.3963	-38.3985	-38.3986	-38.3991	-38.3991	-38.3992	-38.3993	-38.3992	-38.3993	-38.3992	-38.3992	-38.3992	-38.3992	-38.399	-38.3992	-38.3992	-38.3992	-38.3992	-38.3992	-38.3992	-38.3992	-38.399	-38.3859	-38.3941	-38.3966	-38.3976	-38.3981
H$_2$C$:$ ($^3B_1$)	methylene ($^3B_1$)	W4.4	190.75	189.92	2	0	0	1	0	0	0	0	0	0	0	0	ch2-trip.log	-39.0251	-39.0576	-39.0669	-39.07	-39.0712	-39.0695	-39.0721	-39.0721	-39.0727	-39.0727	-39.0728	-39.0729	-39.0729	-39.0729	-39.0729	-39.0728	-39.0728	-39.0728	-39.0727	-39.0728	-39.0728	-39.0728	-39.0728	-39.0729	-39.0729	-39.0728	-39.0727	-39.0608	-39.0683	-39.0706	-39.0714	-39.0718
H$_3$C$\cdot$	methyl radical	W4.4	307.87	306.78	3	0	0	1	0	0	0	0	0	0	0	0	ch3.log	-39.6981	-39.7383	-39.7498	-39.7537	-39.7552	-39.7535	-39.7564	-39.7565	-39.7572	-39.7572	-39.7573	-39.7574	-39.7574	-39.7574	-39.7573	-39.7573	-39.7573	-39.7573	-39.7572	-39.7573	-39.7573	-39.7573	-39.7573	-39.7573	-39.7573	-39.7573	-39.7572	-39.7433	-39.7519	-39.7545	-39.7556	-39.7559
CH$_4$	methane	W4.4	420.42	419.14	4	0	0	1	0	0	0	0	0	0	0	0	ch4.log	-40.3675	-40.4145	-40.4274	-40.4319	-40.4337	-40.4319	-40.4351	-40.4352	-40.4359	-40.4359	-40.4361	-40.4362	-40.4362	-40.4361	-40.4361	-40.436	-40.436	-40.4361	-40.4359	-40.4361	-40.4361	-40.4361	-40.436	-40.4361	-40.4361	-40.4361	-40.436	-40.4207	-40.43	-40.4329	-40.4341	-40.4344
HC$\equiv$C$\cdot$	ethynyl radical	W4.4	266.16	263.99	1	0	0	2	0	0	0	0	0	0	0	0	cch.log	-76.36	-76.4219	-76.4412	-76.4477	-76.4503	-76.4474	-76.4525	-76.4527	-76.4537	-76.4538	-76.454	-76.4542	-76.4541	-76.454	-76.454	-76.4539	-76.4539	-76.4539	-76.4537	-76.4539	-76.4539	-76.4539	-76.4539	-76.454	-76.454	-76.4539	-76.4533	-76.4176	-76.4404	-76.4476	-76.4504	-76.4516
C$_2$H$_2$	acetylene	W4.4	405.53	402.99	2	0	0	2	0	0	0	0	0	0	0	0	c2h2.log	-77.0917	-77.164	-77.1857	-77.1932	-77.1963	-77.194	-77.199	-77.1992	-77.2003	-77.2004	-77.2006	-77.2006	-77.2008	-77.2007	-77.2007	-77.2005	-77.2006	-77.2006	-77.2003	-77.2006	-77.2006	-77.2006	-77.2006	-77.2007	-77.2007	-77.2006	-77.2	-77.1601	-77.185	-77.1932	-77.1964	-77.1978
NH$_3$	ammonia	W4.4	298.02	297.35	3	0	0	0	1	0	0	0	0	0	0	0	nh3.log	-56.4047	-56.4605	-56.4777	-56.4838	-56.4861	-56.4831	-56.488	-56.4881	-56.4892	-56.4892	-56.4894	-56.4895	-56.4896	-56.4895	-56.4895	-56.4894	-56.4894	-56.4894	-56.4892	-56.4894	-56.4894	-56.4894	-56.4894	-56.4895	-56.4895	-56.4895	-56.4893	-56.4651	-56.48	-56.4846	-56.4865	-56.4872
C$_2$	dicarbon	W4.4	147.02	145.73	0	0	0	2	0	0	0	0	0	0	0	0	c2.log	-75.7041	-75.7602	-75.7791	-75.7856	-75.7883	-75.7867	-75.6831	-75.791	-75.6841	-75.792	-75.6844					-75.7921	-75.7921	-75.7921	-75.7918	-75.7921	-75.7921	-75.7921	-75.7921	-75.7922	-75.7922	-75.7921	-75.7914	-75.7526	-75.7774	-75.7852	-75.7883	-75.7897
N$_2$	dinitrogen	W4.4	228.49	227.65	0	0	0	0	2	0	0	0	0	0	0	0	n2.log	-109.278	-109.364	-109.393	-109.404	-109.408	-109.405	-109.412	-109.412	-109.414	-109.414	-109.414	-109.414	-109.414	-109.414	-109.414	-109.414	-109.414	-109.414	-109.413	-109.414	-109.414	-109.414	-109.414	-109.414	-109.414	-109.414	-109.413	-109.355	-109.391	-109.403	-109.408	-109.41
CO	carbon monoxide	W4.4	259.73	258.72	0	0	0	1	0	1	0	0	0	0	0	0	co.log	-113.054	-113.142	-113.173	-113.184	-113.188	-113.183	-113.192	-113.192	-113.194	-113.194	-113.195	-113.195	-113.195	-113.195	-113.195	-113.195	-113.195	-113.195	-113.194	-113.195	-113.195	-113.195	-113.194	-113.195	-113.195	-113.195	-113.194	-113.135	-113.171	-113.184	-113.189	-113.191
N$\equiv$C$\cdot$	cyano radical	W4.4	181.35	180.16	0	0	0	1	1	0	0	0	0	0	0	0	cn.log	-92.4482	-92.5145	-92.5371	-92.5449	-92.5481	-92.5447	-92.5509	-92.5511	-92.5523	-92.5524	-92.5526	-92.5529	-92.5527	-92.5527	-92.5527	-92.5525	-92.5526	-92.5526	-92.5522	-92.5525	-92.5525	-92.5525	-92.5525	-92.5527	-92.5527	-92.5526	-92.552	-92.5062	-92.5353	-92.5445	-92.5481	-92.5497
ON$\cdot$	nitric oxide	W4.4	152.75	152.28	0	0	0	0	1	1	0	0	0	0	0	0	no.log	-129.601	-129.701	-129.735	-129.747	-129.752	-129.746	-129.756	-129.756	-129.759	-129.759	-129.759	-129.76	-129.759	-129.759	-129.759	-129.759	-129.759	-129.759	-129.758	-129.759	-129.759	-129.759	-129.759	-129.759	-129.759	-129.759	-129.759	-129.688	-129.733	-129.747	-129.752	-129.755
O$_2$	dioxygen	W4.4	120.82	120.56	0	0	0	0	0	2	0	0	0	0	0	0	o2.log	-150.003	-150.121	-150.16	-150.175	-150.181	-150.172	-150.185	-150.185	-150.188	-150.188	-150.189	-150.189	-150.189	-150.189	-150.189	-150.189	-150.189	-150.189	-150.188	-150.189	-150.188	-150.188	-150.188	-150.189	-150.189	-150.189	-150.188	-150.108	-150.159	-150.175	-150.181	-150.184
FO$\cdot$	oxygen monofluoride	W4.4	53.08	53.1	0	0	0	0	0	1	1	0	0	0	0	0	of.log	-174.513	-174.653	-174.699	-174.717	-174.724	-174.711	-174.728	-174.729	-174.733	-174.733	-174.734	-174.734	-174.734	-174.734	-174.734	-174.733	-174.733	-174.733	-174.732	-174.733	-174.733	-174.733	-174.733	-174.734	-174.734	-174.734	-174.733	-174.641	-174.698	-174.717	-174.724	-174.728
F$_2$	difluoride	W4.4	39.04	39.11	0	0	0	0	0	0	2	0	0	0	0	0	f2.log	-199.127	-199.291	-199.345	-199.366	-199.374	-199.357	-199.379	-199.379	-199.384	-199.384	-199.385	-199.386	-199.386	-199.385	-199.385	-199.385	-199.385	-199.385	-199.384	-199.385	-199.385	-199.385	-199.385	-199.385	-199.385	-199.385	-199.385	-199.28	-199.343	-199.365	-199.374	-199.378
PH$_3$	phosphine	W4.4	242.27	241.91	3	0	0	0	0	0	0	0	0	1	0	0	ph3.log	-342.62	-342.664	-342.678	-342.683	-342.685	-342.682	-342.686	-342.687	-342.687	-342.687	-342.688	-342.688	-342.688	-342.688	-342.688	-342.688	-342.688	-342.688	-342.687	-342.688	-342.688	-342.688	-342.688	-342.688	-342.688	-342.688	-342.687	-342.666	-342.679	-342.683	-342.685	-342.686
HS$\cdot$	mercapto radical	W4.4	87.73	87.56	1	0	0	0	0	0	0	0	0	0	1	0	hs.log	-398.216	-398.262	-398.276	-398.282	-398.285	-398.282	-398.287	-398.287	-398.288	-398.289	-398.289	-398.289	-398.289	-398.289	-398.289	-398.289	-398.289	-398.289	-398.288	-398.289	-398.289	-398.289	-398.289	-398.289	-398.289	-398.289	-398.287	-398.251	-398.275	-398.282	-398.285	-398.286
H$_2$S	hydrogen sulfide	W4.4	183.91	183.57	2	0	0	0	0	0	0	0	0	0	1	0	h2s.log	-398.859	-398.911	-398.928	-398.935	-398.937	-398.934	-398.94	-398.94	-398.941	-398.941	-398.941	-398.942	-398.941	-398.942	-398.942	-398.941	-398.941	-398.941	-398.941	-398.942	-398.941	-398.941	-398.941	-398.942	-398.942	-398.941	-398.941	-398.907	-398.928	-398.935	-398.937	-398.939
HCl	hydrogen chloride	W4.4	107.5	107.31	1	0	0	0	0	0	0	0	0	0	0	1	hcl.log	-460.257	-460.317	-460.337	-460.345	-460.349	-460.346	-460.352	-460.353	-460.354	-460.354	-460.355	-460.354	-460.355	-460.355	-460.355	-460.355	-460.355	-460.355	-460.354	-460.355	-460.354	-460.355	-460.354	-460.355	-460.355	-460.355	-460.353	-460.301	-460.333	-460.344	-460.349	-460.351
SO	sulfur monoxide	W4.4	126.47	125.9	0	0	0	0	0	1	0	0	0	0	1	0	so.log	-472.686	-472.794	-472.83	-472.843	-472.849	-472.842	-472.853	-472.854	-472.856	-472.856	-472.857	-472.857	-472.857	-472.857	-472.857	-472.857	-472.857	-472.857	-472.856	-472.857	-472.857	-472.857	-472.857	-472.857	-472.857	-472.857	-472.855	-472.769	-472.824	-472.842	-472.849	-472.852
ClO$\cdot$	chlorine monoxide	W4.4	65.45	65.22	0	0	0	0	0	1	0	0	0	0	0	1	clo.log	-534.583	-534.703	-534.743	-534.758	-534.765	-534.757	-534.77	-534.771	-534.774	-534.774	-534.775	-534.775	-534.775	-534.775	-534.775	-534.775	-534.775	-534.775	-534.774	-534.775	-534.774	-534.775	-534.774	-534.775	-534.775	-534.775	-534.773	-534.67	-534.735	-534.756	-534.764	-534.768
ClF	chlorine monofluoride	W4.4	62.8	62.73	0	0	0	0	0	0	1	0	0	0	0	1	clf.log	-559.225	-559.364	-559.412	-559.43	-559.439	-559.426	-559.444	-559.444	-559.449	-559.449	-559.45	-559.45	-559.45	-559.45	-559.45	-559.45	-559.45	-559.45	-559.449	-559.45	-559.449	-559.45	-559.449	-559.45	-559.45	-559.45	-559.448	-559.333	-559.404	-559.428	-559.438	-559.442
P$_2$	diphosphorus	W4.4	117.59	116.73	0	0	0	0	0	0	0	0	0	2	0	0	p2.log	-681.713	-681.778	-681.801	-681.81	-681.814	-681.808	-681.817	-681.818	-681.819	-681.82	-681.82	-681.82	-681.82	-681.82	-681.82	-681.82	-681.82	-681.82	-681.82	-681.82	-681.82	-681.82	-681.82	-681.82	-681.82	-681.82	-681.817	-681.752	-681.794	-681.808	-681.813	-681.816
S$_2$	disulfur	W4.4	104.25	103.75	0	0	0	0	0	0	0	0	0	0	2	0	s2.log	-795.329	-795.42	-795.451	-795.464	-795.469	-795.463	-795.474	-795.474	-795.477	-795.477	-795.477	-795.477	-795.477	-795.478	-795.478	-795.477	-795.477	-795.477	-795.477	-795.477	-795.477	-795.477	-795.477	-795.478	-795.478	-795.477	-795.473	-795.381	-795.441	-795.46	-795.468	-795.472
Cl$_2$	dichlorine	W4.4	59.75	59.58	0	0	0	0	0	0	0	0	0	0	0	2	cl2.log	-919.27	-919.391	-919.432	-919.448	-919.456	-919.449	-919.462	-919.463	-919.466	-919.467	-919.468	-919.467	-919.468	-919.468	-919.468	-919.467	-919.467	-919.467	-919.466	-919.468	-919.467	-919.467	-919.467	-919.468	-919.468	-919.467	-919.463	-919.338	-919.416	-919.443	-919.454	-919.459
																	h.log	-0.499334	-0.499821	-0.499948	-0.499995	-0.499999	-0.49981	-0.499946	-0.499946	-0.499995	-0.499995	-0.499999					-0.499995	-0.499995	-0.499999	-0.499995	-0.499999	-0.499999	-0.499999	-0.499999	-0.499999	-0.499999	-0.499999	-0.499999	-0.499999	-0.499999	-0.499999	-0.499999	-0.499999
																	b.log	-24.5676	-24.5766	-24.5802	-24.5815	-24.582	-24.5813	-24.5825	-24.5825	-24.5827	-24.5827	-24.5828					-24.5827	-24.5827	-24.5827	-24.5826	-24.5827	-24.5827	-24.5827	-24.5827	-24.5828	-24.5828	-24.5827	-24.5825	-24.5766	-24.5802	-24.5815	-24.582	-24.5823
																	c.log	-37.7415	-37.7596	-37.7659	-37.7681	-37.769	-37.7679	-37.7697	-37.7698	-37.7701	-37.7702	-37.7703					-37.7702	-37.7702	-37.7702	-37.77	-37.7702	-37.7702	-37.7702	-37.7702	-37.7703	-37.7703	-37.7702	-37.77	-37.7588	-37.7659	-37.7681	-37.769	-37.7694
																	n.log	-54.4682	-54.4986	-54.5084	-54.512	-54.5133	-54.5112	-54.5142	-54.5143	-54.5149	-54.515	-54.5151					-54.515	-54.515	-54.515	-54.5148	-54.515	-54.515	-54.515	-54.515	-54.5151	-54.5151	-54.5151	-54.5149	-54.4972	-54.5085	-54.5118	-54.5132	-54.5138
																	o.log	-74.907	-74.9593	-74.9767	-74.9833	-74.9858	-74.9816	-74.9875	-74.9876	-74.989	-74.9891	-74.9894					-74.9893	-74.9893	-74.9893	-74.9889	-74.9893	-74.9892	-74.9892	-74.9892	-74.9894	-74.9894	-74.9894	-74.9891	-74.9558	-74.9768	-74.9834	-74.986	-74.9872
																	f.log	-99.5357	-99.6121	-99.638	-99.6481	-99.6519	-99.644	-99.6542	-99.6543	-99.6567	-99.6568	-99.6573					-99.6571	-99.6572	-99.6572	-99.6565	-99.6571	-99.6571	-99.657	-99.657	-99.6573	-99.6573	-99.6573	-99.657	-99.609	-99.638	-99.6481	-99.6521	-99.6539
																	al.log	-241.906	-241.915	-241.919	-241.92	-241.92	-241.919	-241.921	-241.921	-241.921	-241.921	-241.921					-241.921	-241.921	-241.921	-241.921	-241.921	-241.921	-241.921	-241.921	-241.921	-241.921	-241.921	-241.921	-241.915	-241.919	-241.92	-241.92	-241.921
																	si.log	-288.898	-288.913	-288.919	-288.921	-288.922	-288.919	-288.922	-288.922	-288.922	-288.923	-288.923					-288.923	-288.923	-288.923	-288.922	-288.923	-288.923	-288.923	-288.923	-288.923	-288.923	-288.922	-288.922	-288.91	-288.918	-288.92	-288.921	-288.922
																	p.log	-340.778	-340.801	-340.808	-340.811	-340.812	-340.809	-340.813	-340.813	-340.814	-340.814	-340.814					-340.814	-340.814	-340.814	-340.814	-340.814	-340.814	-340.814	-340.814	-340.814	-340.814	-340.814	-340.813	-340.794	-340.807	-340.811	-340.812	-340.813
																	s.log	-397.591	-397.629	-397.641	-397.646	-397.649	-397.646	-397.65	-397.651	-397.652	-397.652	-397.652					-397.652	-397.652	-397.652	-397.652	-397.652	-397.652	-397.652	-397.652	-397.652	-397.652	-397.652	-397.65	-397.613	-397.637	-397.645	-397.648	-397.65
																	cl.log	-459.596	-459.648	-459.666	-459.673	-459.677	-459.674	-459.68	-459.68	-459.682	-459.682	-459.682					-459.682	-459.682	-459.682	-459.682	-459.682	-459.682	-459.682	-459.682	-459.683	-459.682	-459.682	-459.68	-459.626	-459.659	-459.672	-459.676	-459.679
																												exponent	3.44982	5.0316	5.63728	5.27036
																													0.310174	0.172009	0.0881422	0.0486336
																													3.41882	4.91515	5.58956	5.16838
																												Extrapolation exponents
																													V{D,T}Z-F12	V{T,Q}Z-F12	AV{T,Q}Z-F12	V{Q,5}Z-F12
																												Hill(2009); Opus268; Opus279	3.08784	4.35476	4.6324	5.0723
																												W4-08 Etotal	3.44982	5.0316	5.63728	5.27036
																												W4-08 TAE	3.79663	5.11212	5.97182	4.35607
																												RMSD with these exponents
																												Hill(2009); Opus268; Opus279	0.163	0.037	0.04	0.03
																												W4-08 Etotal	0.123741	0.0384406	0.0297497	0.0341973
																												W4-08 TAE	0.106569	0.0384987	0.0291489	0.0331201
																													3.79673	5.10668	5.96827	4.35713
[truncated: 73 more columns]

## Sheet: Table 2
basis	AV{5,6}Z+d	REF-d	REF-f	REF-g	REF-h	REF-i	∆h	∆i	{h,i}-{g,h}	REF-{d,f}	REF-{f,g}	REF-{g,h}	REF-{h,i}		AV{5,6}Z
\ce{BF3}	496.393	496.449	496.556	496.531	496.524	496.521	-0.00698777	-0.00276627	-0.00170533	496.577	496.526	496.522	496.52	bf3.log
\ce{AlCl3}	330.088	326.783	329.817	330.355	330.401	330.398	0.045889	-0.0029214	-0.018052	330.388	330.462	330.415	330.397	alcl3.log
\ce{S4}	260.764	252.681	259.486	260.531	260.66	260.673	0.128655	0.0127142	-0.0216137	260.768	260.74	260.699	260.678	s4-c2v.log
\ce{P4}	308.226	296.175	306.288	307.91	308.141	308.184	0.231639	0.0424132	-0.0118357	308.193	308.233	308.212	308.2	p4.log
\ce{P2}	120.459	116.67	119.424	120.263	120.445	120.484	0.181961	0.038962	-0.00146727	119.942	120.431	120.5	120.499	p2.log
\ce{Cl2}	64.4965	61.7996	64.2365	64.5176	64.5511	64.5583	0.0334294	0.00723651	-0.000160662	64.6955	64.5738	64.5613	64.5611	cl2.log
\ce{SO3}	382.997	383.299	382.822	382.608	382.534	382.511	-0.0741971	-0.0234311	-0.00986587	382.732	382.566	382.512	382.502	so3.log
\ce{C2H2}	414.278	413.813	414.156	414.247	414.257	414.258	0.0104778	0.000623084	-0.00233225	414.221	414.265	414.261	414.258	c2h2.log
\ce{C2H4}	566.55	567.322	566.644	566.508	566.477	566.47	-0.0309012	-0.00764733	-0.00118049	566.516	566.481	566.468	566.467	c2h4.log
\ce{C2H6}	712.796	713.875	712.914	712.739	712.701	N/A	-0.038051	N/A	N/A	712.733	712.704	712.689	N/A	c2h6.log
\ce{CO2}	415.488	415.17	415.473	415.557	415.568	415.569	0.011107	0.00160036	-0.00116861	415.53	415.573	415.571	415.57	co2.log
\ce{N2O}	296.116	295.339	295.988	296.166	296.207	296.224	0.0407486	0.0172461	0.0114909	296.11	296.201	296.219	296.231	n2o.log
\ce{SiH4}	318.142	319.74	318.382	318.082	318.004	317.98	-0.077719	-0.0244884	-0.010258	318.127	318.022	317.981	317.97	sih4.log
\ce{Si2H6}	526.544	528.986	526.945	526.485	526.356	526.314	-0.129596	-0.041949	-0.0186514	526.56	526.394	526.316	526.298	si2h6.log
\ce{PH3}	234.516	236.243	234.755	234.463	234.396	234.378	-0.0661026	-0.0179672	-0.00475616	234.475	234.404	234.376	234.372	ph3.log
\ce{CH4}	417.881	418.469	417.93	417.836	417.817	417.812	-0.0191318	-0.00451131	-0.000421025	417.829	417.817	417.811	417.81	ch4.log
\ce{H2O}	237.541	237.985	237.628	237.565	237.558	237.557	-0.00713571	-0.000954334	0.000853171	237.56	237.552	237.556	237.556	h2o.log

## Sheet: MP2 AVnZ
	AVDZ			AVTZ			AVQZ			AV5Z			AV6Z
b2h6.out	-0.223153	-53.0399	b2h6.out	-0.265354	-53.1006	b2h6.out	-0.27854	-53.1176	b2h6.out	-0.283146	-53.1231	b2h6.out	-0.28528	-53.1254
bhf2.out	-0.488513	-224.77	bhf2.out	-0.613283	-224.97	bhf2.out	-0.660253	-225.033	bhf2.out	-0.679536	-225.057	bhf2.out	-0.688305	-225.066
bf3.out	-0.681821	-323.905	bf3.out	-0.858976	-324.189	bf3.out	-0.926192	-324.28	bf3.out	-0.95397	-324.314	bf3.out	-0.96661	-324.327
c2h6.out	-0.3134	-79.5507	c2h6.out	-0.375055	-79.6354	c2h6.out	-0.394476	-79.6597	c2h6.out	-0.401698	-79.6682	c2h6.out	-0.404978	-79.6716
h2cn.out	-0.257151	-93.7038	h2cn.out	-0.313371	-93.7809	h2cn.out	-0.332412	-93.8055	h2cn.out	-0.339798	-93.8141	h2cn.out	-0.343118	-93.8175
nccn.out	-0.577924	-185.187	nccn.out	-0.684932	-185.334	nccn.out	-0.723012	-185.382	nccn.out	-0.737968	-185.399	nccn.out	-0.744688	-185.406
ch2nh2.out	-0.311735	-94.9211	ch2nh2.out	-0.376447	-95.0097	ch2nh2.out	-0.398108	-95.0373	ch2nh2.out	-0.406314	-95.0469	ch2nh2.out	-0.409953	-95.0507
ch3nh.out	-0.2975	-94.9075	ch3nh.out	-0.36135	-94.9942	ch3nh.out	-0.382339	-95.0209	ch3nh.out	-0.390333	-95.0302	ch3nh.out	-0.393913	-95.0339
ch3nh2.out	-0.342564	-95.5733	ch3nh2.out	-0.411723	-95.6672	ch3nh2.out	-0.434485	-95.6959	ch3nh2.out	-0.443073	-95.7059	ch3nh2.out	-0.4469	-95.7099
cf2.out	-0.519258	-237.21	cf2.out	-0.648422	-237.407	cf2.out	-0.696741	-237.472	cf2.out	-0.716783	-237.496	cf2.out	-0.725896	-237.506
n2h.out	-0.298777	-109.746	n2h.out	-0.362918	-109.833	n2h.out	-0.385197	-109.862	n2h.out	-0.39403	-109.872	n2h.out	-0.397959	-109.876
t-n2h2.out	-0.346557	-110.365	t-n2h2.out	-0.41634	-110.457	t-n2h2.out	-0.440359	-110.488	t-n2h2.out	-0.44978	-110.499	t-n2h2.out	-0.453937	-110.503
n2h4.out	-0.372229	-111.573	n2h4.out	-0.449267	-111.677	n2h4.out	-0.475243	-111.71	n2h4.out	-0.485199	-111.721	n2h4.out	-0.489562	-111.726
fo2.out	-0.533843	-249.509	fo2.out	-0.667761	-249.706	fo2.out	-0.71676	-249.773	fo2.out	-0.737273	-249.798	fo2.out	-0.746506	-249.807
foof.out	-0.861427	-349.109	foof.out	-1.05459	-349.394	foof.out	-1.12516	-349.488	foof.out	-1.15484	-349.524	foof.out	-1.16822	-349.538
alf3.out	-0.678897	-541.199	alf3.out	-0.85295	-541.463	alf3.out	-0.919235	-541.556	alf3.out	-0.94746	-541.59	alf3.out	-0.960171	-541.604
si2h6.out	-0.223602	-581.576	si2h6.out	-0.269204	-581.646	si2h6.out	-0.285456	-581.669	si2h6.out	-0.292006	-581.677	si2h6.out	-0.294893	-581.68
p4.out	-0.487879	-1363.5	p4.out	-0.598759	-1363.65	p4.out	-0.639355	-1363.71	p4.out	-0.65816	-1363.73	p4.out	-0.666568	-1363.74
so2.out	-0.554843	-547.791	so2.out	-0.672731	-547.979	so2.out	-0.718085	-548.04	so2.out	-0.737509	-548.063	so2.out	-0.746349	-548.073
so3.out	-0.749229	-622.822	so3.out	-0.911728	-623.083	so3.out	-0.97436	-623.166	so3.out	-1.00088	-623.198	so3.out	-1.01293	-623.212
ocs.out	-0.458748	-510.763	ocs.out	-0.555712	-510.899	ocs.out	-0.59197	-510.946	ocs.out	-0.607396	-510.963	ocs.out	-0.614428	-510.971
cs2.out	-0.415486	-833.356	cs2.out	-0.503405	-833.475	cs2.out	-0.536639	-833.517	cs2.out	-0.551467	-833.533	cs2.out	-0.558338	-833.541
s2o.out	-0.501325	-870.392	s2o.out	-0.611256	-870.557	s2o.out	-0.654024	-870.612	s2o.out	-0.672859	-870.634	s2o.out	-0.681657	-870.644
s3.out	-0.442266	-1193.01	s3.out	-0.544777	-1193.15	s3.out	-0.585033	-1193.2	s3.out	-0.60328	-1193.22	s3.out	-0.612043	-1193.23
s4-c2v.out	-0.630538	-1590.71	s4-c2v.out	-0.770043	-1590.9	s4-c2v.out	-0.824194	-1590.97	s4-c2v.out	-0.848738	-1590.99	s4-c2v.out	-0.860474	-1591.01
ccl2.out	-0.419181	-957.196	ccl2.out	-0.528039	-957.339	ccl2.out	-0.569729	-957.389	ccl2.out	-0.58772	-957.409	ccl2.out	-0.596856	-957.418
alcl3.out	-0.499819	-1621.17	alcl3.out	-0.640203	-1621.37	alcl3.out	-0.697962	-1621.44	alcl3.out	-0.723135	-1621.46	alcl3.out	-0.736066	-1621.48
clcn.out	-0.441661	-552.24	clcn.out	-0.538499	-552.371	clcn.out	-0.574341	-552.416	clcn.out	-0.589362	-552.433	clcn.out	-0.59657	-552.44
oclo.out	-0.569611	-609.585	oclo.out	-0.700235	-609.784	oclo.out	-0.749004	-609.848	oclo.out	-0.769827	-609.873	oclo.out	-0.77961	-609.883
cloo.out	-0.495434	-609.576	cloo.out	-0.617704	-609.747	cloo.out	-0.663114	-609.806	cloo.out	-0.682353	-609.828	cloo.out	-0.691587	-609.838
cl2o.out	-0.508907	-994.245	cl2o.out	-0.63929	-994.423	cl2o.out	-0.688357	-994.484	cl2o.out	-0.709536	-994.507	cl2o.out	-0.720206	-994.519
bn3pi.out	-0.184534	-79.1858	bn3pi.out	-0.223894	-79.2393	bn3pi.out	-0.238331	-79.2582	bn3pi.out	-0.244102	-79.2649	bn3pi.out	-0.246643	-79.2675
cf.out	-0.287828	-137.477	cf.out	-0.359799	-137.587	cf.out	-0.386494	-137.623	cf.out	-0.397545	-137.636	cf.out	-0.402567	-137.641
ch2c.out	-0.238445	-77.0159	ch2c.out	-0.286623	-77.0813	ch2c.out	-0.303031	-77.1019	ch2c.out	-0.309265	-77.1091	ch2c.out	-0.312094	-77.112
ch2ch.out	-0.238567	-77.6398	ch2ch.out	-0.288439	-77.7094	ch2ch.out	-0.305074	-77.7305	ch2ch.out	-0.311225	-77.7377	ch2ch.out	-0.314024	-77.7406
c2h4.out	-0.284775	-78.3283	c2h4.out	-0.339923	-78.4045	c2h4.out	-0.358369	-78.4277	c2h4.out	-0.365171	-78.4356	c2h4.out	-0.368265	-78.4388
ch2nh.out	-0.315402	-94.3624	ch2nh.out	-0.377644	-94.4468	ch2nh.out	-0.398854	-94.4737	ch2nh.out	-0.406988	-94.4831	ch2nh.out	-0.41062	-94.4869
hco.out	-0.309663	-113.577	hco.out	-0.37433	-113.669	hco.out	-0.397893	-113.7	hco.out	-0.407374	-113.711	hco.out	-0.411632	-113.715
h2co.out	-0.333155	-114.218	h2co.out	-0.40259	-114.316	h2co.out	-0.427482	-114.349	h2co.out	-0.437405	-114.36	h2co.out	-0.441868	-114.365
co2.out	-0.506144	-188.169	co2.out	-0.612498	-188.321	co2.out	-0.652175	-188.374	co2.out	-0.668369	-188.393	co2.out	-0.675655	-188.4
hno.out	-0.368155	-130.179	hno.out	-0.445162	-130.284	hno.out	-0.472572	-130.32	hno.out	-0.483698	-130.333	hno.out	-0.488665	-130.338
no2.out	-0.567994	-204.634	no2.out	-0.683106	-204.796	no2.out	-0.725121	-204.852	no2.out	-0.742314	-204.872	no2.out	-0.750063	-204.88
n2o.out	-0.547413	-184.256	n2o.out	-0.654506	-184.406	n2o.out	-0.692922	-184.456	n2o.out	-0.708341	-184.474	n2o.out	-0.71534	-184.481
o3.out	-0.665145	-224.957	o3.out	-0.792635	-225.139	o3.out	-0.838891	-225.2	o3.out	-0.858058	-225.223	o3.out	-0.866659	-225.232
hoo.out	-0.365892	-150.568	hoo.out	-0.452705	-150.692	hoo.out	-0.483978	-150.734	hoo.out	-0.496786	-150.749	hoo.out	-0.50249	-150.755
hooh.out	-0.416045	-151.218	hooh.out	-0.508619	-151.348	hooh.out	-0.541752	-151.391	hooh.out	-0.555142	-151.407	hooh.out	-0.561065	-151.413
f2o.out	-0.627611	-274.115	f2o.out	-0.778542	-274.341	f2o.out	-0.833888	-274.415	f2o.out	-0.85725	-274.444	f2o.out	-0.867807	-274.455
hocl.out	-0.359942	-535.25	hocl.out	-0.449666	-535.373	hocl.out	-0.483071	-535.415	hocl.out	-0.497172	-535.431	hocl.out	-0.504021	-535.438
ssh.out	-0.26482	-795.912	ssh.out	-0.333859	-796.009	ssh.out	-0.359878	-796.041	ssh.out	-0.371617	-796.054	ssh.out	-0.377209	-796.06
b2.out	-0.141633	-49.2283	b2.out	-0.162494	-49.2544	b2.out	-0.169664	-49.2635	b2.out	-0.172327	-49.2665	b2.out	-0.173508	-49.2678
bh.out	-0.0623794	-25.1888	bh.out	-0.0743929	-25.2046	bh.out	-0.0786369	-25.21	bh.out	-0.080215	-25.2118	bh.out	-0.0809294	-25.2126
bh3.out	-0.0952898	-26.4865	bh3.out	-0.114709	-26.515	bh3.out	-0.12101	-26.5231	bh3.out	-0.123254	-26.5258	bh3.out	-0.124272	-26.5269
bn.out	-0.300701	-79.1929	bn.out	-0.345041	-79.2515	bn.out	-0.360898	-79.2719	bn.out	-0.367304	-79.2792	bn.out	-0.370133	-79.2821
bf.out	-0.265027	-124.38	bf.out	-0.329304	-124.486	bf.out	-0.353931	-124.52	bf.out	-0.364125	-124.532	bf.out	-0.368754	-124.537
nh.out	-0.11057	-55.0826	nh.out	-0.139522	-55.1221	nh.out	-0.14895	-55.1345	nh.out	-0.152688	-55.1389	nh.out	-0.154307	-55.1406
nh2.out	-0.153376	-55.7284	nh2.out	-0.188649	-55.7766	nh2.out	-0.200294	-55.7916	nh2.out	-0.204826	-55.7969	nh2.out	-0.206791	-55.799
hcn.out	-0.295065	-93.1822	hcn.out	-0.350922	-93.2595	hcn.out	-0.370604	-93.2846	hcn.out	-0.378379	-93.2936	hcn.out	-0.381854	-93.2972
hof.out	-0.418906	-175.18	hof.out	-0.519395	-175.327	hof.out	-0.555944	-175.375	hof.out	-0.571132	-175.394	hof.out	-0.577937	-175.401
alh.out	-0.0544361	-242.51	alh.out	-0.0631953	-242.526	alh.out	-0.0664931	-242.531	alh.out	-0.0679979	-242.533	alh.out	-0.0686467	-242.533
alh3.out	-0.0808874	-243.718	alh3.out	-0.0958037	-243.742	alh3.out	-0.100993	-243.75	alh3.out	-0.102992	-243.753	alh3.out	-0.103907	-243.754
alf.out	-0.257138	-341.701	alf.out	-0.319087	-341.795	alf.out	-0.342715	-341.828	alf.out	-0.352981	-341.841	alf.out	-0.35758	-341.846
alcl.out	-0.196114	-701.688	alcl.out	-0.246919	-701.759	alcl.out	-0.267813	-701.785	alcl.out	-0.277062	-701.795	alcl.out	-0.281791	-701.8
sih.out	-0.0680527	-289.5	sih.out	-0.0818953	-289.522	sih.out	-0.0868938	-289.529	sih.out	-0.0891106	-289.532	sih.out	-0.0900826	-289.533
sih4.out	-0.121485	-291.372	sih4.out	-0.145575	-291.409	sih4.out	-0.15399	-291.422	sih4.out	-0.157256	-291.426	sih4.out	-0.158716	-291.427
sio.out	-0.288896	-364.101	sio.out	-0.344304	-364.189	sio.out	-0.365792	-364.218	sio.out	-0.375097	-364.229	sio.out	-0.379251	-364.234
sif.out	-0.268668	-388.651	sif.out	-0.335246	-388.756	sif.out	-0.360513	-388.792	sif.out	-0.371486	-388.805	sif.out	-0.376414	-388.811
cs.out	-0.255807	-435.594	cs.out	-0.308214	-435.664	cs.out	-0.328103	-435.689	cs.out	-0.336856	-435.699	cs.out	-0.340901	-435.703
h2.out	-0.0273	-1.1561	h2.out	-0.0319927	-1.16501	h2.out	-0.0332564	-1.16672	h2.out	-0.0337441	-1.16734	h2.out	-0.0339567	-1.16757
oh.out	-0.161925	-75.5656	oh.out	-0.204727	-75.6263	oh.out	-0.220022	-75.6466	oh.out	-0.226272	-75.6541	oh.out	-0.229022	-75.657
hf.out	-0.2222	-100.256	hf.out	-0.279729	-100.341	hf.out	-0.301136	-100.37	hf.out	-0.309921	-100.381	hf.out	-0.313867	-100.385
h2o.out	-0.219424	-76.2608	h2o.out	-0.268432	-76.329	h2o.out	-0.285994	-76.3519	h2o.out	-0.292985	-76.3602	h2o.out	-0.296035	-76.3634
ch.out	-0.0829111	-38.3583	ch.out	-0.102845	-38.385	ch.out	-0.109391	-38.3934	ch.out	-0.111935	-38.3963	ch.out	-0.113073	-38.3975
ch2-trip.out	-0.0968902	-39.0251	ch2-trip.out	-0.119443	-39.0576	ch2-trip.out	-0.12656	-39.0669	ch2-trip.out	-0.129174	-39.07	ch2-trip.out	-0.130325	-39.0712
ch3.out	-0.132246	-39.6981	ch3.out	-0.160305	-39.7383	ch3.out	-0.16933	-39.7498	ch3.out	-0.172642	-39.7537	ch3.out	-0.17411	-39.7552
ch4.out	-0.167825	-40.3675	ch4.out	-0.200839	-40.4145	ch4.out	-0.211139	-40.4274	ch4.out	-0.214922	-40.4319	ch4.out	-0.216634	-40.4337
cch.out	-0.200803	-76.36	cch.out	-0.24396	-76.4219	cch.out	-0.258786	-76.4412	cch.out	-0.264378	-76.4477	cch.out	-0.266912	-76.4503
c2h2.out	-0.263385	-77.0917	c2h2.out	-0.314243	-77.164	c2h2.out	-0.331573	-77.1857	c2h2.out	-0.338113	-77.1932	c2h2.out	-0.341087	-77.1963
nh3.out	-0.199391	-56.4047	nh3.out	-0.240287	-56.4605	nh3.out	-0.253864	-56.4777	nh3.out	-0.259031	-56.4838	nh3.out	-0.261275	-56.4861
c2.out	-0.315993	-75.7041	c2.out	-0.358419	-75.7602	c2.out	-0.373242	-75.7791	c2.out	-0.37905	-75.7856	c2.out	-0.38166	-75.7883
n2.out	-0.317984	-109.278	n2.out	-0.380186	-109.364	n2.out	-0.402429	-109.393	n2.out	-0.411471	-109.404	n2.out	-0.415463	-109.408
co.out	-0.299839	-113.054	co.out	-0.361253	-113.142	co.out	-0.384282	-113.173	co.out	-0.393705	-113.184	co.out	-0.397933	-113.188
cn.out	-0.231209	-92.4482	cn.out	-0.27885	-92.5145	cn.out	-0.295804	-92.5371	cn.out	-0.302601	-92.5449	cn.out	-0.305639	-92.5481
no.out	-0.331508	-129.601	no.out	-0.402458	-129.701	no.out	-0.428066	-129.735	no.out	-0.438636	-129.747	no.out	-0.443389	-129.752
o2.out	-0.361092	-150.003	o2.out	-0.44246	-150.121	o2.out	-0.471853	-150.16	o2.out	-0.484045	-150.175	o2.out	-0.489504	-150.181
of.out	-0.363691	-174.513	of.out	-0.457734	-174.653	of.out	-0.49214	-174.699	of.out	-0.506659	-174.717	of.out	-0.513201	-174.724
f2.out	-0.428129	-199.127	f2.out	-0.536178	-199.291	f2.out	-0.575897	-199.345	f2.out	-0.592835	-199.366	f2.out	-0.600489	-199.374
ph3.out	-0.142054	-342.62	ph3.out	-0.173271	-342.664	ph3.out	-0.183716	-342.678	ph3.out	-0.188079	-342.683	ph3.out	-0.190044	-342.685
hs.out	-0.121899	-398.216	hs.out	-0.154518	-398.262	hs.out	-0.166362	-398.276	hs.out	-0.171642	-398.282	hs.out	-0.174171	-398.285
h2s.out	-0.156574	-398.859	h2s.out	-0.195058	-398.911	h2s.out	-0.208596	-398.928	h2s.out	-0.214513	-398.935	h2s.out	-0.217282	-398.937
hcl.out	-0.162452	-460.257	hcl.out	-0.208043	-460.317	hcl.out	-0.225287	-460.337	hcl.out	-0.23275	-460.345	hcl.out	-0.236609	-460.349
so.out	-0.312638	-472.686	so.out	-0.383758	-472.794	so.out	-0.41057	-472.83	so.out	-0.42221	-472.843	so.out	-0.427581	-472.849
clo.out	-0.310242	-534.583	clo.out	-0.394321	-534.703	clo.out	-0.425894	-534.743	clo.out	-0.439448	-534.758	clo.out	-0.4461	-534.765
clf.out	-0.36079	-559.225	clf.out	-0.458294	-559.364	clf.out	-0.495055	-559.412	clf.out	-0.510916	-559.43	clf.out	-0.518644	-559.439
p2.out	-0.237418	-681.713	p2.out	-0.28422	-681.778	p2.out	-0.302506	-681.801	p2.out	-0.311001	-681.81	p2.out	-0.314862	-681.814
s2.out	-0.254667	-795.329	s2.out	-0.318345	-795.42	s2.out	-0.343185	-795.451	s2.out	-0.354491	-795.464	s2.out	-0.359945	-795.469
cl2.out	-0.300053	-919.27	cl2.out	-0.388276	-919.391	cl2.out	-0.422664	-919.432	cl2.out	-0.437772	-919.448	cl2.out	-0.445725	-919.456
h.out	-0.499334	-0.499334	h.out	-0.499821	-0.499821	h.out	-0.499948	-0.499948	h.out	-0.499995	-0.499995	h.out	-0.499999	-0.499999
b.out	-0.0370698	-24.5676	b.out	-0.0444052	-24.5766	b.out	-0.0472449	-24.5802	b.out	-0.0483469	-24.5815	b.out	-0.0488504	-24.582
c.out	-0.0537014	-37.7415	c.out	-0.0677494	-37.7596	c.out	-0.0725206	-37.7659	c.out	-0.074421	-37.7681	c.out	-0.0752699	-37.769
n.out	-0.0749902	-54.4682	n.out	-0.097485	-54.4986	n.out	-0.104622	-54.5084	n.out	-0.1075	-54.512	n.out	-0.108735	-54.5133
o.out	-0.110366	-74.907	o.out	-0.146312	-74.9593	o.out	-0.159084	-74.9767	o.out	-0.164488	-74.9833	o.out	-0.166874	-74.9858
f.out	-0.154607	-99.5357	f.out	-0.205227	-99.6121	f.out	-0.223891	-99.638	f.out	-0.231964	-99.6481	f.out	-0.235587	-99.6519
al.out	-0.0313576	-241.906	al.out	-0.036117	-241.915	al.out	-0.0381388	-241.919	al.out	-0.0392331	-241.92	al.out	-0.0396917	-241.92
si.out	-0.0471357	-288.898	si.out	-0.0566963	-288.913	si.out	-0.0601774	-288.919	si.out	-0.0618653	-288.921	si.out	-0.0625967	-288.922
p.out	-0.0681028	-340.778	p.out	-0.0844348	-340.801	p.out	-0.089598	-340.808	p.out	-0.0921013	-340.811	p.out	-0.0932135	-340.812
s.out	-0.0919072	-397.591	s.out	-0.118742	-397.629	s.out	-0.128567	-397.641	s.out	-0.133086	-397.646	s.out	-0.135345	-397.649
cl.out	-0.122748	-459.596	cl.out	-0.161895	-459.648	cl.out	-0.177035	-459.666	cl.out	-0.183677	-459.673	cl.out	-0.187338	-459.677

## Sheet: illustr. of basis set converg.
Lmax	d	f	g	h	i
	2	3	4	5	6
1/Lmax^3	2	3	4	5	6
MP2	13.1362	4.96505	2.20455	1.20288	0.788856
MP2-F12	1.94201	0.334474	0.0617692	0.0156014	0.00435407
